# Supplementary material for: The H19-PEG10/IGF2BP3 axis promotes gastric cancer progression in patients with high lymph node ratios
Source: Oncotarget. 2017 Aug 5;8(43):74567–81. doi: 10.18632/oncotarget.20209 (PMC5650363; doi:10.18632/oncotarget.20209)
Supplement: Supplementary file 2 [file oncotarget-08-74567-s002.xlsx]

## Sheet: Sheet1
Supplementary Table 1: Clinicopathological characteristics and recurrence-free survival or lymph node ratio in pStage IIIC gastric cancer patients from 2000 to 2010
	Number of patients(%)	5y-RFS (%)	Prognostic analysis				Lymph node ratio
Variables			Relative Risk	95%CI	P-value*		<16.7	≥16.7	P-value**
Gender
Male	29 (78.4)	38.8					8	21
Female	8 (21.6)	25.0	1.19	0.43 - 2.83	0.7215		3	5	0.6720
Age (years)
<65	16 (43.2)	46.9					7	9
≥65	21 (56.8)	27.2	1.83	0.81 - 4.36	0.1465		4	17	0.1514
Tumor location					0.3386
Upper	17 (45.9)	40.3	reference	-	-		6	11
Middle	14 (37.8)	21.4	1.49	0.64 - 3.54	0.3503		4	10
Lower	6 (16.2)	66.7	0.57	0.09 - 2.18	0.4453		1	5	0.8913
Laurence's histology
Intestinal type	10 (27.0)	30.0	1.34	0.52 - 3.12	0.5218		3	7
Diffuse type	27 (73.0)	37.7					8	19	0.9825
pT factor (14th JGCA/7th UICC)
T4a	36 (97.3)	33.7					10	26
T4b	1 (2.7)	100	1.89e-09	1.75 - 1.75	0.135		1	0	0.2973
pN factor (14th JGCA/7th UICC)
N3a	27 (73.0)	47.1					11	16
N3b	10 (27.0)	10.0	1.98	0.83 - 4.48	0.1192		0	10	0.0179
Infiltration pattern					0.2758
a	1 (2.7)	0.0	reference	-	-		0	1
b	12 (32.4)	33.3	0.18	0.03 - 3.60	0.2050		5	7
c	24 (64.9)	37.9	0.13	0.02 - 2.54	0.1407		6	18	0.6104
Lymphatic permeation					0.3049
0	0 (0)	0.0	-	-	-		0	0
1	1 (2.7)	0.0	reference	-	-		1	0
2	14 (37.8)	47.6	0.33	0.06 - 6.20	0.3661		5	9
3	22 (59.5)	30.3	0.61	0.12 - 11.09	0.6551		5	17	0.2370
Vascular permeation					0.1764
0	1 (2.7)	0.0	reference	-	-		0	1
1	11 (29.7)	45.5	0.14	0.02 - 2.79	0.1557		3	8
2	13 (35.2)	43.3	0.09	0.01 - 1.88	0.1009		6	7
3	12 (32.4)	22.2	0.22	0.03 - 4.36	0.2518		2	10	0.3954
Lymph node ratio
<16.7	11 (29.7)	81.8
≥16.7	26 (70.3)	17.3	5.34	1.81 - 22.81	0.0013		-	-	-
*: Cox proportional hazards model
**: Fisher's exact test or chi-squre test
