# Supplementary material for: The H19-PEG10/IGF2BP3 axis promotes gastric cancer progression in patients with high lymph node ratios
Source: Oncotarget. 2017 Aug 5;8(43):74567–81. doi: 10.18632/oncotarget.20209 (PMC5650363; doi:10.18632/oncotarget.20209)
Supplement: Supplementary file 3 [file oncotarget-08-74567-s003.xlsx]

## Sheet: Sheet1
Supplementary Table 2: Clinicopathological characteristics and recurrence-free survival or lymph node ratio in pStage IIIC gastric cancer patients from 2011 to 2015
Variables	Number of patients(%)	5y-RFS (%)	Prognostic analysis				Lymph node ratio
			Relative Risk	95%CI	P-value*		<16.7	≥16.7	P-value**
Gender
Male	12 (80.0)	45.7	1.44	0.24 - 27.43	0.7241		1	11
Female	3 (20.0)	66.7					1	2	0.3714
Age (years)
<65	7 (46.7)	57.1					2	5
≥65	8 (53.3)	41.7	1.36	0.30 - 6.95	0.6872		0	8	0.200
Tumor location					0.1318
Upper	5 (33.3)	20.0	reference	-	-		1	4
Middle	5 (33.3)	80.0	0.14	0.01 - 1.02	0.0525		1	4
Lower	5 (33.3)	37.5	0.29	0.04 - 1.55	0.1474		0	5	0.5616
Laurence's histology
Intestinal type	7 (46.7)	47.6					0	7
Diffuse type	8 (53.3)	50.0	1.16	0.26 - 5.90	0.8458		2	6	0.4667
pT factor (14th JGCA/7th UICC)
T4a	15 (100)	50.8					2	13
T4b	0 (0)		-	-	-		-	-	-
pN factor (14th JGCA/7th UICC)
N3a	13 (86.7)	59.3					2	11
N3b	2 (13.3)	0.0	4.86	0.67 - 25.18	0.1059		0	2	0.5513
Infiltration pattern
a	0 (0)	-	-	-	-		-	-
b	8 (53.3)	56.3					1	7
c	7 (46.7)	42.9	1.76	0.39 - 8.92	0.4587		1	6	0.9192
Lymphatic permeation
0	0 (0)	0.0	-	-	-		0	0
1	0 (0)	0.0	-	-	-		0	0
2	6 (40.0)	66.7					0	6
3	9 (60.0)	40.0	2.01	0.43 - 14.07	0.3843		2	7	0.4857
Vascular permeation					0.9918
0	0 (0)	0.0					-	-
1	2 (13.3)	50.0	reference	-	-		0	2
2	4 (26.7)	50.0	0.89	0.08 - 19.31	0.9222		0	4
3	9 (60.0)	53.3	0.86	0.12 - 17.16	0.8976		2	7	0.4634
Lymph node ratio
<16.7	2 (13.3)	100
≥16.7	13 (86.7)	42.2	694000000	0.72 - 0.72	0.0902		-	-	-
*: Cox proportional hazards model
**: Fisher's exact test or chi-squre test
