# Supplementary material for: The H19-PEG10/IGF2BP3 axis promotes gastric cancer progression in patients with high lymph node ratios
Source: Oncotarget. 2017 Aug 5;8(43):74567–81. doi: 10.18632/oncotarget.20209 (PMC5650363; doi:10.18632/oncotarget.20209)
Supplement: Supplementary file 4 [file oncotarget-08-74567-s004.xlsx]

## Sheet: Sheet1
Supplementary Table 3: Clinicopathological characteristics and recurrence-free survival in 39 patients with stageIII gastric cancer
Variables		Number of patients(%)	5yd-RFS (%)			Univariate			Multivariate
						HR (95%CI)	p-value*		HR (95%CI)	p-value*
Gender
Female		14(35.9)	77.9
Male		25(64.1)	37.5			3.11 (1.02 - 13.47)	0.0456		2.04 (0.61 - 9.24)	0.2623
Age(years)
< 65		14(35.9)	64.3
≥ 65		25(64.1)	43.8			1.88 (0.71 - 5.86)	0.2129		ND
Tumor location							0.249
U		11(28.2)	36.4			reference	-
M		20 (51.3)	50.3			0.77 (0.29 - 2.17)	0.6145
L		8(20.5)	75.0			0.30 (0.04 - 1.25)	0.1025		ND
Macroscopic type							0.5229
1		2 (5.1)	50.0			reference	-
2		13 (33.3)	67.1			0.43 (0.06 - 8.50)	0.4946
3		18 (46.2)	50.0			0.68 (0.13 - 12.47)	0.7239
4		1 (2.6)	0.0			3.64 (0.14 - 97.92)	0.3879		ND
5		5 (12.8)	25.0			1.05 (0.13 - 21.28)	0.9661
Laurence's histology
Intestinal type		18(46.2)	31.5			2.65 (1.04 - 7.26)	0.0417		2.08 (0.79 - 5.88)	0.1367
Diffuse type		21(53.8)	66.7
pT factor (14th JGCA/7th UICC)							0.8866
T2		3 (7.7)	0.0			reference	-
T3		5 (12.8)	60.0			0.56 (0.05 - 12.09)	0.6502
T4a		31 (79.5)	51.6			0.74 (0.15 - 13.39)	0.7801		ND
pN factor (14th JGCA/7th UICC)							0.5284
N1		10	60.0			reference	-
N2		10	50.0			1.27 (0.34 - 5.13)	0.7207
N3a		15	54.6			1.18 (0.34 - 4.61)	0.7998
N3b		4	25.0			3.23 (0.63 - 14.76)	0.1467		ND
Lymphatic permeation							0.7414
0		0	0.0			-	-
1		6 (15.4)	33.3			reference	-
2		17 (43.6)	56.3			0.61 (0.18 - 2.33)	0.4407
3		16 (41.0)	53.9			0.73 (0.22 - 2.79)	0.6225		ND
Venous permeation							0.0716
0		0	0.0			-	-
1		4 (10.3)	25.0			reference	-
2		21 (53.8)	70.2			0.32 (0.08 - 1.50)	0.1334
3		14 (35.9)	30.8			0.95 (0.28 - 4.28)	0.9361		ND
Lymph node ratio
< 16.7		22(56.4)	68.2
≥ 16.7		17(43.6)	27.1			2.91 (1.14 - 7.93)	0.0253		2.36 (0.90 - 6.58)	0.0797
*: Cox proportional hazards model
